# Supplementary material for: Significant impact of circulating tumour DNA mutations on survival in metastatic breast cancer patients
Source: Sci Rep. 2021 Mar 24;11:6761. doi: 10.1038/s41598-021-86238-7 (PMC7990915; doi:10.1038/s41598-021-86238-7)
Supplement: Supplementary file 2 — Supplementary Table S1 [file 41598_2021_86238_MOESM2_ESM.xlsx]

## Sheet: Tabelle1
Gene	AA mutation	CDS mutation	COSMIC ID	NCBI db SNP ID	COSMIC / NCBI db classification	SIFT / Poly-Phen classification	Classification used in the present work	Number of affected patients	Patient ID
									1	2	3	4	5	6	7	8	9	10	11	12	13	14	15	16	17	18	19	20	21	22	23	24	25	26	27	28	29	30	31	32	33	34	35	36	37	38	39	40	41
									Variant allele frequency (%) / ctDNA molecule count / mL serum (m/ml)
PTEN	p.Gly44Gly	c.132C>T	COSM5168	rs150651961	neutral	tolerated	benign	1
PTEN	p.Tyr76fs	c.227_228delAT	COSM4963			damaging	pathogenic	1
PTEN	Intron	c.254-3C>G				splice site disrupted	pathogenic	1
PTEN	p.Asp92Val	c.275A>T	COSM5236		pathogenic	damaging	pathogenic	1																																2.7 / 134
PTEN	p.Gly127Glu	c.380G>A	COSM5143		pathogenic	damaging	pathogenic	1																					27.2 / 867
PTEN	p.Arg130Gln	c.389G>A	COSM5033	rs121909229	pathogenic	damaging	pathogenic	1																																		35.5 / 892
PTEN	p.Gln214*	c.640C>T	COSM5150	rs121909227		damaging	pathogenic	1
PTEN	p.Pro248fs	c.741dupA	COSM921127	rs587782341		damaging	pathogenic	1															2.5 / 100
PTEN	p.Arg335*	c.1003C>T	COSM5151	rs121909231	pathogenic	damaging	pathogenic	2									3.5 / 240																					1.6 / 149
TP53	p.Leu383Leu	c.1149C>T		rs373710656		tolerated	benign	1			50 / 23212
TP53	p.Arg342*	c.1024C>T	COSM11073	rs730882029	pathogenic	damaging	pathogenic	1		3.2 / 350
TP53	p.Glu339*	c.1015G>T	COSM11286		pathogenic	damaging	pathogenic	1
TP53	p.Pro309Pro	c.927C>T				tolerated	benign	1																																									1.2 / 17
TP53	p.Asp281Asn	c.841G>A	COSM43596		pathogenic	damaging	pathogenic	1															1.7 / 69
TP53	p.Arg273Cys	c.817C>T	COSM10659	rs121913343	pathogenic	damaging	pathogenic	1						20.7 / 1290
TP53	p.Gly266Arg	c.796G>A	COSM10794		pathogenic	damaging	pathogenic	1																							6.4 / 262
TP53	p.Ser241Phe	c.722C>T	COSM10812	rs28934573	pathogenic	damaging	pathogenic	1
TP53	p.Tyr234Asp	c.700T>G	COSM43768	rs864622237	pathogenic	damaging	pathogenic	1
TP53	p.Arg248Gln	c.743G>A	COSM10662	rs11540652	pathogenic	damaging	pathogenic	1																																	6 / 224
TP53	p.Arg248Trp	c.742C>T	COSM10656	rs121912651	pathogenic	damaging	pathogenic	1															6.4 / 254
TP53	p.Gln192fs	c.573_586delTCAGCATCTTATCC				damaging	pathogenic	1									5.4 / 368
TP53	p.Tyr163Cys	c.488A>G	COSM10808	rs148924904	pathogenic	damaging	pathogenic	1	48.8 / 9795
TP53	p.Glu56*	c.166G>T	COSM12168			damaging	pathogenic	1																					25.3 / 803
TP53	p.Pro27Ala	c.79C>G				tolerated/damaging	likely-pathogenic	1
ERBB2	p.Ser310Tyr	c.929C>A	COSM94225		pathogenic	damaging	pathogenic	1							14.6 / 1379
ERBB2	p.Leu755Ser	c.2264T>C	COSM14060		pathogenic	damaging	pathogenic	1										1.1 / 52
ERBB2	p.Asp769Tyr	c.2305G>T	COSM1251412		pathogenic	damaging	pathogenic	1							16 / 1513
PIK3CA	p.Arg93Trp	c.277C>T	COSM27493			damaging	pathogenic	1									6 / 406
PIK3CA	p.Asn345Lys	c.1035T>A	COSM754		pathogenic	damaging	pathogenic	1																											34.6 / 4238
PIK3CA	p.Glu453Lys	c.1357G>A	COSM12584		pathogenic	damaging	pathogenic	2															2.1 / 84						21.8 / 695
PIK3CA	p.Glu542Lys	c.1624G>A	COSM760	rs121913273	pathogenic	damaging	pathogenic	2								6.5 / 544																												1951-06-01
PIK3CA	p.Glu545Lys	c.1633G>A	COSM763	rs104886003	pathogenic	damaging	pathogenic	4						33.1 / 2057															20.6 / 655											1981-06-01
PIK3CA	p.His1047Arg	c.3140A>G	COSM775	rs121913279	pathogenic	damaging	pathogenic	6																										17.6 / 1298					2.3 / 199						3.5 / 181			9.3 / 129
PIK3CA	p.His1047Leu	c.3140A>T	COSM776	rs121913279	pathogenic	damaging	pathogenic	2				2097-02-04																										3 / 281
ESR1	p.Glu380Gln	c.1138G>C				damaging	pathogenic	3																					1.5 / 48
ESR1	p.Leu536His	c.1607T>A				damaging	pathogenic	1
ESR1	p.Leu536Arg	c.1607T>G				damaging	pathogenic	1
ESR1	p.Tyr537Asn	c.1609T>A	COSM1074635		pathogenic	damaging	pathogenic	1	26.3 / 5282
ESR1	p.Tyr537Ser	c.1610A>C	COSM1074639		pathogenic	damaging	pathogenic	2
ESR1	p.Tyr537Cys	c.1610A>G	COSM1074637		pathogenic	damaging	pathogenic	1																																							1.7 / 61
ESR1	p.Asp538Gly	c.1613A>G	COSM94250		pathogenic	damaging	pathogenic	4	19.3 / 3872																																						5.7 / 210
AR	p.Leu57del	c.170_172delTGC				damaging	pathogenic	1
AR	p.Leu57Gln	c.170T>A	COSM301687		neutral	tolerated	benign	2			1 / 476																			27 / 602
AR	p.Gln58Leu	c.173A>T	COSM376477			damaging	pathogenic	3																1.4 / 104																			0.9 / 53			1995-01-02
AR	p.Gln60Leu	c.179A>T				damaging/benign	likely-pathogenic	1
[truncated: 18 more columns]
